# Supplementary material for: Iron deposition is associated with motor and non-motor network breakdown in parkinsonism
Source: Front Aging Neurosci. 2025 Jan 20;16:1518155. doi: 10.3389/fnagi.2024.1518155 (PMC11788357; doi:10.3389/fnagi.2024.1518155)
Supplement: Supplementary file 1 [file Table_1.xlsx]

## Sheet: list
ID	Sex	Age	Disease duration	Clinical Diagnosis	Hoen&Yahr staging（PD）	UMSARSm	UPDRSm	PSPRSm	MoCA	Sniffin' Sticks test	Response to levodopa challenge	Medications	LEDD(mg)
1	M	61	1	MSA-C		8			19	11	1	Amantatine	100
2	F	62	3	MSA-P		23			29	10	0	Amantatine;Levodopa and Benserazide Hydrochloride	475
3	M	69	0.5	MSA-P		14			26	11	1	Levodopa and Benserazide Hydrochloride	187.5
4	F	75	2	MSA-P		25			28	14	0	Levodopa and Benserazide Hydrochloride	775
5	M	70	1.5	MSA-P		16			17	11	0	Levodopa and Benserazide Hydrochloride	410
6	M	52	0.5	MSA-C		6			26	13	0	Amantatine	200
7	M	70	4	MSA-P		72			24	12	0	Amantatine;Levodopa and Benserazide Hydrochloride	250
8	F	51	1	MSA-P		32			26	10	1	Levodopa and Benserazide Hydrochloride;Rasagiline	375
9	F	41	3	PD	2		40		27	12	1	Levodopa and Benserazide Hydrochloride;Pramipexole	375
10	F	58	2.5	PD	2.5		16		23	9	1	Levodopa and Benserazide Hydrochloride;Pramipexole	150
11	F	66	5	PD	2		27		25	5	0	Levodopa and Benserazide Hydrochloride;Pramipexole	450
12	M	73	8	PD	2.5		42		20	5	1	Levodopa and Benserazide Hydrochloride;Selegiline	775
13	F	63	7	PD	1		19		27	na	1	Levodopa and Benserazide Hydrochloride	375
14	F	57	5	PD	2		15		24	6	0	Amantatine;Levodopa and Benserazide Hydrochloride	700
15	M	68	2	PD	2		36		20	10	1	Levodopa and Benserazide Hydrochloride	375
16	M	56	3	PD	2		38		25	na	1	Levodopa and Benserazide Hydrochloride	400
17	F	79	0.5	PD	2		26		26	11	1	Levodopa and Benserazide Hydrochloride	250
18	F	75	2	PD	2.5		19		25	9	1	Levodopa and Benserazide Hydrochloride;Selegiline	450
19	F	73	3	PD	2.5		25		19	6	1	Levodopa and Benserazide Hydrochloride;Pramipexole	375
20	F	60	1	PD	1.5		28		19	9	1	Levodopa and Benserazide Hydrochloride;Pramipexole	500
21	M	71	6	PD	2		32		24	9	1	Levodopa and Benserazide Hydrochloride;Pramipexole	375
22	M	50	1	PD	2.5		22		27	5	1	Levodopa with Entacapone;Amantatine	250
23	M	56	1	PD	2		24		23	9	1	Levodopa and Benserazide Hydrochloride	400
24	M	46	2	PD	1.5		41		28	9	1	Levodopa and Benserazide Hydrochloride	200
25	F	67	0.5	PSP-RS				14	22	10	0	Levodopa and Benserazide Hydrochloride	150
26	M	77	2	PSP-RS				29	19	3	0	None	0
27	F	77	0.5	PSP-P				12	24	13	1	Amantatine;Levodopa and Benserazide Hydrochloride	575
28	M	72	0.5	PSP-P				20	21	4	1	Levodopa and Benserazide Hydrochloride	250
29	M	69	2	PSP-RS				20	23	10	0	Levodopa and Benserazide Hydrochloride	250
30	M	75	1	PSP-RS				35	13	6	0	Levodopa and Benserazide Hydrochloride	200
31	M	68	2	PSP-RS				27	23	8	0	Levodopa and Benserazide Hydrochloride	200
